# Supplementary material for: Effective Field Immobilisation and Capture of Giraffe (Giraffa camelopardalis)
Source: Animals (Basel). 2022 May 18;12(10):1290. doi: 10.3390/ani12101290 (PMC9137789; doi:10.3390/ani12101290)
Supplement: Supplementary file 1 [file animals-12-01290-s001.zip]

Archive with 1 entries (1 files):
- animals-1648874-supplementary.pdf
